# Supplementary material for: In Search of Variables Affecting Mental Adjustment and Acceptance of Cancer among Urological Patients
Source: J Clin Med. 2024 Jul 1;13(13):3880. doi: 10.3390/jcm13133880 (PMC11242229; doi:10.3390/jcm13133880)
Supplement: Supplementary file 1 [file jcm-13-03880-s001.zip]

Archive with 1 entries (1 files):
- jcm-3025836-supplementary.pdf
